# Supplementary material for: Improving the Pediatric Emergency Department Learning Experience: A Simulation-Based Orientation for Pediatric PGY 1 Residents
Source: MedEdPORTAL. 2020 Jun 30;16:10919. doi: 10.15766/mep_2374-8265.10919 (PMC7331952; doi:10.15766/mep_2374-8265.10919)
Supplement: Supplementary file 1 — Case 1 Status Asthmaticus.docxLab Handout Status Asthmaticus.docxCase 2 Sepsis.docxLab Handout Sepsis Case.docxCase Instructions for Facilitators.docxParticipant Surveys.docxDebriefing Tools and Teaching Points.docxCritical Actions Checklist.docx [file mep_2374-8265.10919-s001.zip]

Archive with 10 entries (10 files):
- A. Case 1 Status Asthmaticus.docx
- B. Lab Handout Status Asthmaticus.docx
- C. Case 2 Sepsis.docx
- D. Lab Handout Sepsis Case.docx
- E. Case Instructions for Facilitators.docx
- F. Participant Surveys.docx
- G. Debriefing Tools and Teaching Points.docx
- H. Critical Actions Checklist.docx
- MEP-2019-0220_ESR_Table 2.FORMATTED.docx
- _Educational Summary Report_10919.pdf
